# Supplementary material for: Integrated analysis of microRNA expression and mRNA transcriptome in lungs of avian influenza virus infected broilers
Source: BMC Genomics. 2012 Jun 22;13:278. doi: 10.1186/1471-2164-13-278 (PMC3496578; doi:10.1186/1471-2164-13-278)
Supplement: Additional file 1 — Table S1. The Novel miRNA. [file 1471-2164-13-278-S1.xlsx]

## Sheet: Novel Table
	Number	putative mature miRNA(pmm)	Hairpin chromosome	miRNA direction	Gene	Gene Direction	hairpin start position	hairpin end position	Sample # run #	Exact to pmm	Exact to pmm +4	Exact to star	Exact to star +4	Exact to hairpin
N64	1	AAGGTCCAACCTCACATGTCCT	chr22	-1	Intergenic		2684926	2685094	s7_run28	1336	1466	0	0	1466

## Sheet: Novel Figures
1	>hairpin_candi_1
	GAGGTTAGATGGCACTTTGGGGTTTCCTTCTGAGGAATATCAGACCTGTGGGAAAGGTCCAACCTCACATGTCCTGTATAGAATAAGGAGGGATATATGTGGTCAGACCTATCCCACAGGCCCTGTATTCTTACACAAGTGCAGAGACCTTGACATGCCATCTGATCTT
	((((((((((((((..(..((((((((((.(((((((((.(((.(((((((((.(((((..(((.((.(((((((..............))))))).)).)))..))))).)))))))))..)))))))))).)).)))....)))))))..)..))))))))))))))
	*****************************************************AAGGTCCAACCTCACATGTCCT***********************************************************************************************
	.....................................................AAGGTCCAACCTCACATGTCCT............................................................................................... 5633|s6_run28
	.....................................................AAGGTCCAACCTCACATGTCC................................................................................................ 587|s6_run28
	.....................................................AAGGTCCAACCTCACATG................................................................................................... 25|s6_run28
	.....................................................AAGGTCCAACCTCACATGT.................................................................................................. 19|s6_run28
	......................................................AGGTCCAACCTCACATGTCCT............................................................................................... 19|s6_run28
	.....................................................AAGGTCCAACCTCAC...................................................................................................... 5|s6_run28
	...........................................................................................GATATATGTGGTCAGACCTAT.......................................................... 5|s6_run28
	......................................................................................................................................................................... 6293|s6_run28
	---------------------------------------------------------------------------------------------------------
	.....................................................AAGGTCCAACCTCACATGTCCT............................................................................................... 1336|s7_run28
	.....................................................AAGGTCCAACCTCACATGTCC................................................................................................ 106|s7_run28
	.....................................................AAGGTCCAACCTCACATG................................................................................................... 12|s7_run28
	.....................................................AAGGTCCAACCTCACATGT.................................................................................................. 7|s7_run28
	......................................................AGGTCCAACCTCACATGTCCT............................................................................................... 5|s7_run28
	......................................................................................................................................................................... 1466|s7_run28
	---------------------------------------------------------------------------------------------------------
