# Supplementary material for: Integrated analysis of microRNA expression and mRNA transcriptome in lungs of avian influenza virus infected broilers
Source: BMC Genomics. 2012 Jun 22;13:278. doi: 10.1186/1471-2164-13-278 (PMC3496578; doi:10.1186/1471-2164-13-278)
Supplement: Additional file 2 — Table S2. Immune related targets of differentially expressed miRNAs. [file 1471-2164-13-278-S2.xlsx]

## Sheet: Sheet1
gga-miR-153	Specifically expressed in infected lung
AJ294705	ras homolog gene family, member A
AJ544060	Granzyme-like molecule (GZMA)
AJ719429	calnexin
AJ719741	CKLF-like MARVEL transmembrane domain containing 7
AY591922	insulin-like growth factor binding protein 1
BX931122	interleukin 9
BX934337	chemokine binding protein 2
Z22726	CD8a
gga-miR-34a	Specifically expressed in infected lung
AB029946	complement component1,q subcomponent binding protein
AF083029	caspase3,apoptosis-related cysteine peptidase
AJ639839	Similar to immunoglobulin-like receptor B4
AJ719869	CD 47
AJ720054	immunoglobulin-like receptor B2
AJ720911	CKLF-like MARVEL transmembrane domain containing 3
AJ721031	interleukin 16
AY278204	interleukin 17 receptor D
CR388516	beta-defensin 10	GAL10
CR388516	beta-defensin 10
CR523694	TGF beta-inducible nuclear protein 1	TINP1
DQ019929	TIRAP; toll-interleukin 1 receptor domain-containing adaptor protein
X58519	integrin, alpha 8	ITGA8
Y18692	chemokine (C-C motif) ligand 4, Chemokine K203	CCL4
gga-miR-460b-5p	Specifically expressed in infected lung
AB041738	interleukin1receptor-like1,transcriptvariant1
AF285876	chemokine (C-X-Cmotif) ligand 14	CXCL14
AY033635	extracellular signal-regulated kinase 2
AY057939	CASP8; caspase 8 apoptosis-related cysteine peptidase
AY278204	interleukin 17 receptor D
AY633575	TLR3; Toll- like receptor 3
BX931086	MHC2TA
BX934337	chemokine binding protein 2
BX934914	interleukin 22 receptor alpha
DQ019929	TIRAP; toll-interleukin 1 receptor domain-containing adaptor protein
L39767	Interferon regulatory factor 8	IRF8
U26645	Bcl-x
gga-miR-202	9.93
AF498236	SOCS2
AJ544105	insulin-like growth factor binding protein 2	IGFBP2
AY278204	interleukin 17 receptor D
AY566700	growth/differentiation factor-9
BX930608	interleukin-1 receptor-associated kinase 1 binding protein 1
X75915	bone morphogenetic protein 4
Y12012	CD4
gga-miR-122	8.11
AJ309540	Interleukin 6 (IL6)
AJ639838	Similar to immunoglobulin-like receptor CHIR-B3
AJ720787	tripartite motif-containing 39.2
AJ720839	immunoglobulin-like receptor Ig1-32
AY033635	extracellular signal-regulated kinase 2
AY621309	beta-defensin 7	GAL7
AY775780	IL18
BX932911	Invariant chain
M14049	integrin, beta 1	ITGB1
M31154	TGFb3	TGFb3
gga-miR-32	7.98
AF000241	NFkB-1; Nuclear factor NF-kBp50/p105
AF039943	ATK1; RAC serine/threonine-protein kinase 1
AJ294705	ras homolog gene family, member A
AJ544060	Granzyme-like molecule (GZMA)
AJ720054	immunoglobulin-like receptor B2
BX935958	TNF receptor-associated factor 3
D13719	NFkB-1; Nuclear factor NF-kBp50/p105
DQ010055	initiatorcaspase
M16199	Interleukin 8 (IL8)
gga-miR-451	7.25
AF001076	PI3K; PIK3CA; phosphoinositide-3-kinase, catalytic, alpha polypeptide
AF083029	caspase3,apoptosis-related cysteine peptidase
AJ309540	Interleukin 6 (IL6)
AJ721035	B-cell-activating factor
AJ721035	tumor necrosis factor superfamily, member 13B
AJ721122	mitogen-activated proteinkinase kinase 5
AJ851394	interleukin 21 receptor
BX931224	B locus M alpha chain 1
CR388992	carboxypeptidase E
CR523694	TGF beta-inducible nuclear protein 1
S77477	bone morphogenetic protein 7
X68073	c-myc
Y15006	Interleukin-1beta (IL1b)
gga-miR-19b	6.55
AF139097	interleukin 15
AJ309540	Interleukin 6 (IL6)
AJ719928	MKK3;MAP2K3; mitogen-activated protein kinase kinase 3
AJ720998	ankyrin repeat and SOCS box-containing 8
AJ852017	interleukin-7
AY434090	integrin, beta 9	ITGB5
BX931477	islet cell auto antigen 1
X75915	bone morphogenetic protein 4
gga-miR-18a	4.75
AB105911	tumor necrosis factor (ligand) superfamily, member 8	TNFSF8
AJ852017	interleukin-7
AY460177	MRAS
BX930608	interleukin-1 receptor-associated kinase 1 binding protein 1
BX934795	complement component 8,beta polypeptide
M34096	fibrinogen alpha chain
U26645	Bcl-x
Y12012	CD4
Y14698	ferritin,heavy polypeptide 1
gga-miR-18b	3.62
AB105911	tumor necrosis factor (ligand) superfamily, member 8	TNFSF8
AJ719746	CD36
AJ852017	interleukin-7
AY460177	MRAS
BX930608	interleukin-1 receptor-associated kinase 1 binding protein 1
BX934795	complement component 8,beta polypeptide
M34096	fibrinogen alpha chain
U26645	Bcl-x
X56930	GATA binding protein2
Y12012	CD4
Y14698	ferritin,heavy polypeptide 1
gga-miR-155	3.55
AB029946	complement component1,q subcomponent binding protein
AB101005	chemokine (C-C motif) ligand 20, MIP-3-alpha	CCL20
AF039943	ATK1; RAC serine/threonine-protein kinase 1
AJ720199	Chromatin assembly factor-1, subunit A (CHAF1A)
BX931086	MHC2TA
BX931297	Cytokine like protein 17
Z23168	MX1 myxovirus (influenza virus) resistance 1
gga-miR-15a	3.48
AJ292037	CD164
BX934173	JNK-MAPK8 -like; c-Jun N-terminal kinase
L12032	Dorsalin-1 precursor
Y12011	CD5
gga-miR-144	3.47
AB032767	CD9
AF226988	lymphocyte cytosolic protein 2
AF231714	mannose-binding lectin (proteinC)2
AJ621254	interleukin-10
AJ719657	N-PAC
AJ720600	TLR21
AY033635	extracellular signal-regulated kinase 2
AY633575	TLR3; Toll- like receptor 3
BX934914	interleukin 22 receptor alpha
CR385835	suppressor of cytokine signaling 4
DQ019929	TIRAP; toll-interleukin 1 receptor domain-containing adaptor protein
L34552	chemokine (C-C motif) ligand 1	CCL1
X99774	interferon gamma
gga-miR-223	3.19
AF033563	interleukin2
AF294794	chemokine receptor CXCR 4
AJ564201	Interleukin 12B (IL12B)
AJ720520	IKK-alpha like; IKK1; CHUK; conserved helix-loop-helix ubiquitous kinase
AJ720845	RAS guanyl releasing protein 3 (calcium and DAG-regulated)
AJ852017	interleukin-7
BX929857	Similar to Small inducible cytokine A19 precursor (CCL19)
BX935020	CASP1; caspase 1 apoptosis-related cysteinepeptidase
CR390308	Glioma Amplified Sequence 41
D14460	transforming growth factor, beta receptor I	TGFBRI
L20625	MCFS-1 receptor
gga-miR-30b	3.06
AB076264	CDw137
AF033563	interleukin2
AF083029	caspase3,apoptosis-related cysteine peptidase
AF424806	SOCS3
AJ544105	insulin-like growth factor binding protein 2	IGFBP2
AJ621254	interleukin-10
AJ719298	GTP-binding nuclear protein ran
AY033635	extracellular signal-regulated kinase 2
AY278204	interleukin 17 receptor D
BX930608	interleukin-1 receptor-associated kinase 1 binding protein 1
U02528	sema domain, immunoglobulin domain (Ig), short basic domain, secreted, (semaphorin) 3A	SEMA3A
X99774	interferon gamma
gga-miR-142-3p	2.84
AB041738	interleukin1receptor-like1,transcriptvariant1
AF000241	NFkB-1; Nuclear factor NF-kBp50/p105
AF026527	insulin-like growth factor 2 mRNA binding protein 1	IGF2BP1
AY057939	CASP8; caspase 8 apoptosis-related cysteine peptidase
BX931122	interleukin 9
BX931181	lymphocyte antigen 96
BX932484	Similar to MD-2
BX933932	TAB2; MAP3K7IP2; TAK1 binding protein 2
BX935020	CASP1; caspase 1 apoptosis-related cysteinepeptidase
D13719	NFkB-1; Nuclear factor NF-kBp50/p105
L34552	chemokine (C-C motif) ligand 1	CCL1
U28240	sema domain, immunoglobulin domain (Ig), short basic domain, secreted, (semaphorin) 3D	SEMA3D
Y18692	chemokine (C-C motif) ligand 4, Chemokine K203	CCL4
gga-miR-142-5p	2.84
AF231714	mannose-binding lectin (proteinC)2
AF296874	TNF receptor superfamily, member 6
AJ544105	insulin-like growth factor binding protein 2	IGFBP2
AJ621254	interleukin-10
AJ720672	CCR4-NOT transcription complex, subunit 10	CNOT10
AM050135	CD86
AY057939	CASP8; caspase 8 apoptosis-related cysteine peptidase
AY278204	interleukin 17 receptor D
AY591922	insulin-like growth factor binding protein 1	IGFBP1
BX930081	tumor necrosis factor (ligand) superfamily, member 15	TNFSF15
S83278	bone morphogenetic protein 5
U20338	Interferon regulatory factor 7 (IRF7)
U35037	insulin-like growth factor 2 receptor	IGF2R
Y18692	chemokine (C-C motif) ligand 4, Chemokine K203	CCL4
gga-miR-106	2.83
AJ223164	insulin-like growth factor 1 receptor	IGF1R
AJ721031	interleukin 16
L18784	transforming growth factor, beta receptor II	TGFBR2
X56930	GATA binding protein2
X99774	interferon gamma
gga-miR-20a	2.78
AB101005	chemokine (C-C motif) ligand 20, MIP-3-alpha	CCL20
AF231714	mannose-binding lectin (proteinC)2
AJ223164	insulin-like growth factor 1 receptor	IGF1R
AJ720954	Complement component receptor 2 (CR2)
BX931086	MHC2TA
L39766	Interferon regulatory factor 1	IRF1
X56930	GATA binding protein2
Y14971	CXC chemokine K60
gga-miR-146a	2.59
AB029946	complement component1,q subcomponent binding protein
AB052158	GCN5
AF176086	Similar to NUMB protein
AJ719901	serine/threon inekinase receptor associated protein
AJ720405	MHC class II antigen alpha (B-LA),
AJ720770	interleukin F3
AJ720911	CKLF-like MARVEL transmembrane domain containing 3
AY633575	TLR3; Toll- like receptor 3
CR338861	CKLF-like MARVEL transmembrane domain containing 4
DQ212708	signal transducer and activator of transcription 2
U79755	RAC1; Ras-related C3 botulinum toxin substrate 1
gga-miR-20b	2.41
AB101005	chemokine (C-C motif) ligand 20, MIP-3-alpha	CCL20
AB109024	Complement receptor 1
AF231714	mannose-binding lectin (proteinC)2
AJ223164	insulin-like growth factor 1 receptor	IGF1R
BX931086	MHC2TA
L08168	P38; Proto-oncogene C-crk 38
M32791	insulin-like growth factor 1	IGF1
X56930	GATA binding protein2
Y14971	CXC chemokine K60
gga-miR-29a	2.36
AF083029	caspase3,apoptosis-related cysteine peptidase
AJ720837	ankyrin repeat and SOCS box-containing 3
AJ720839	immunoglobulin-like receptor Ig1-32
AY957508	interferon gamma receptor2	ILNGR2
BX934173	JNK-MAPK8 -like; c-Jun N-terminal kinase
Z26484	CD8b
gga-miR-29c	2.36
AF083029	caspase3,apoptosis-related cysteine peptidase
AJ720837	ankyrin repeat and SOCS box-containing 3
AJ720839	immunoglobulin-like receptor Ig1-32
AJ851819	signal transducer and activator of transcription 3
AY957508	interferon gamma receptor2	ILNGR2
BX934173	JNK-MAPK8 -like; c-Jun N-terminal kinase
CR388992	carboxypeptidase E
X95478	interferon regulatory factor2
Z26484	CD8b
gga-miR-24	2.34
AJ493595	IL17F
AJ621249	IL4
AJ720279	TOLLIP; toll interacting protein
AJ720630	Antizyme inhibitor 1 (AZIN1)
AJ720896	tec protein tyrosine kinase
AY057941	TNF-related apoptosis inducing ligand-like	TRAIL-LIKE
AY434090	integrin, beta 9	ITGB5
AY920750	interleukin 17
CR352634	integrin beta 1 binding protein 3	ITGB1BP3
CR388898	interleukin 4
L18784	transforming growth factor, beta receptor II	TGFBR2
U20338	Interferon regulatory factor 7 (IRF7)
Y12012	CD4
Y15006	Interleukin-1beta (IL1b)
Z26484	CD8b
Z48921	B2 microglobulin
gga-miR-7b	2.33
AB105911	tumor necrosis factor (ligand) superfamily, member 8	TNFSF8
AB108485	receptor (TNFRSF)-interacting serine-threonine kinase 1	RIPK1
AF231714	mannose-binding lectin (proteinC)2
AJ720199	Chromatin assembly factor-1, subunit A (CHAF1A)
AJ720630	Antizyme inhibitor 1 (AZIN1)
AY566700	growth/differentiation factor-9
AY633575	TLR3; Toll- like receptor 3
BX931181	lymphocyte antigen 96
BX932484	Similar to MD-2
BX934742	alpha1-acid glycoprotein
BX935400	CKLF-like MARVEL transmembrane domain containing 8
CR385835	suppressor of cytokine signaling 4
CR388516	beta-defensin 10	GAL10
CR388516	beta-defensin 10
X56930	GATA binding protein2
gga-miR-17-5p	2.32
AB101005	chemokine (C-C motif) ligand 20, MIP-3-alpha	CCL20
AF231714	mannose-binding lectin (proteinC)2
AJ223164	insulin-like growth factor 1 receptor	IGF1R
AY566700	growth/differentiation factor-9
BX931086	MHC2TA
L39767	Interferon regulatory factor 8	IRF8
X56930	GATA binding protein2
gga-miR-23b	2.25
AF026527	insulin-like growth factor 2 mRNA binding protein 1	IGF2BP1
AF083029	caspase3,apoptosis-related cysteine peptidase
AJ292037	CD164
AJ621253	Granulocyte-macrophage colony-stimulating factor (GMCSF)
AJ720504	Toll-like receptor 7 (TLR7)
AJ720998	ankyrin repeat and SOCS box-containing 8
AJ851742	TNFAIP3 interacting protein 2	TNIP2
U46504	inducible nitric oxidesynthase
X67915	CHT28
X99774	interferon gamma
gga-miR-17-3p	2.15
AJ720630	Antizyme inhibitor 1 (AZIN1)
AY057939	CASP8; caspase 8 apoptosis-related cysteine peptidase
AY434090	integrin, beta 9	ITGB5
AY566700	growth/differentiation factor-9
AY621314	beta-defensin12
BX929322	integrin beta 3 binding protein	ITGB3BP
CR390308	Glioma Amplified Sequence 41
L08168	P38; Proto-oncogene C-crk 38
Y18692	chemokine (C-C motif) ligand 4, Chemokine K203	CCL4
gga-miR-92	2.07
AF039943	ATK1; RAC serine/threonine-protein kinase 1
AJ720054	immunoglobulin-like receptor B2
AJ851640	myeloid differentiation primary response gene 88
AY057941	TNF-related apoptosis inducing ligand-like	TRAIL-LIKE
BX935958	TNF receptor-associated factor 3
CR338861	CKLF-like MARVEL transmembrane domain containing 4
Y15006	Interleukin-1beta (IL1b)
gga-miR-206	-2.86
AB105911	tumor necrosis factor (ligand) superfamily, member 8	TNFSF8
AJ309540	Interleukin 6 (IL6)
AJ544060	Granzyme-like molecule (GZMA)
AJ564201	Interleukin 12B (IL12B)
AJ720306	tumor necrosis factor, alpha-induced protein 9L1	TNFAIP8L1
AJ720405	MHC class II antigen alpha (B-LA),
D16367	NFkB-2; Nuclear factor NF-kBp52/p100
M31154	TGFb3	TGFb3
Z23168	MX1 myxovirus (influenza virus) resistance 1
gga-miR-301	-3.03
AF139097	interleukin 15
AF306720	transducer of erbB-2
AJ419896	IL2RG
AJ621254	interleukin-10
AJ720998	ankyrin repeat and SOCS box-containing 8
AY772091	interleukin 2 receptor,alpha chain	IL2RA
X99774	interferon gamma
gga-miR-187	-4.35
AJ419896	IL2RG
AJ544060	Granzyme-like molecule (GZMA)
AJ720191	tumor necrosis factor superfamily, member 10	TNFSF10
BX931334	tumor necrosis factor receptor superfamily, member 19	TNFRSF19
BX934795	complement component 8,beta polypeptide
L01121	transforming growth factor, beta receptor III	TGFBR3
Y12012	CD4
gga-miR-460a	Specifically expressed in non-infected lung
AB041738	interleukin1receptor-like1,transcriptvariant1
AF285876	chemokine (C-X-Cmotif) ligand 14	CXCL14
AY033635	extracellular signal-regulated kinase 2
AY057939	CASP8; caspase 8 apoptosis-related cysteine peptidase
AY278204	interleukin 17 receptor D
AY633575	TLR3; Toll- like receptor 3
BX931086	MHC2TA
BX934337	chemokine binding protein 2
BX934914	interleukin 22 receptor alpha
DQ019929	TIRAP; toll-interleukin 1 receptor domain-containing adaptor protein
L39767	Interferon regulatory factor 8	IRF8
U26645	Bcl-x
gga-miR-449b	Specifically expressed in non-infected lung
AB029946	complement component1,q subcomponent binding protein
AB052158	GCN5
AF083029	caspase3,apoptosis-related cysteine peptidase
AJ639839	Similar to immunoglobulin-like receptor B4
AJ720431	signal transducer and activator of transcription 1
AJ720780	TGFβ
AJ720911	CKLF-like MARVEL transmembrane domain containing 3
AY278204	interleukin 17 receptor D
CR388516	beta-defensin 10	GAL10
CR388516	beta-defensin 10
X07202	ETS2
gga-miR-216c	Specifically expressed in non-infected lung
AB029946	complement component1,q subcomponent binding protein
AB051832	PIT54,CD6-like member of scavenger receptor family
AJ564201	Interleukin 12B (IL12B)
AJ719741	CKLF-like MARVEL transmembrane domain containing 7
AY621310	beta-defensin 8	GAL8
AY621314	beta-defensin12
L12032	Dorsalin-1 precursor
L34552	chemokine (C-C motif) ligand 1	CCL1
U02528	sema domain, immunoglobulin domain (Ig), short basic domain, secreted, (semaphorin) 3A	SEMA3A
X56931	GATA binding protein 3
