# Supplementary material for: Integrated analysis of microRNA expression and mRNA transcriptome in lungs of avian influenza virus infected broilers
Source: BMC Genomics. 2012 Jun 22;13:278. doi: 10.1186/1471-2164-13-278 (PMC3496578; doi:10.1186/1471-2164-13-278)
Supplement: Additional file 3 — Table S3. Enriched GO terms in biological process of each comparison. [file 1471-2164-13-278-S3.xlsx]

## Sheet: Sheet1
Enriched GO terms for induced host genes
Category	Term	PValue	Fold Enrichment
GOTERM_BP_ALL	GO:0006955~immune response	0.0425765	3.68352
1
Enriched GO terms for repressed host genes
Category	Term	PValue	Fold Enrichment
GOTERM_BP_ALL	GO:0007017~microtubule-based process	0.000223455	5.38249
GOTERM_BP_ALL	GO:0043170~macromolecule metabolic process	0.000315978	1.34106
GOTERM_BP_ALL	GO:0044238~primary metabolic process	0.000539966	1.27999
GOTERM_BP_ALL	GO:0008152~metabolic process	0.00058374	1.22398
GOTERM_BP_ALL	GO:0007018~microtubule-based movement	0.000740386	6.27957
GOTERM_BP_ALL	GO:0030705~cytoskeleton-dependent intracellular transport	0.00104185	5.8951
GOTERM_BP_ALL	GO:0006259~DNA metabolic process	0.00198547	2.44538
GOTERM_BP_ALL	GO:0006281~DNA repair	0.0025592	4.23
GOTERM_BP_ALL	GO:0006974~response to DNA damage stimulus	0.00389374	3.93007
GOTERM_BP_ALL	GO:0051649~establishment of cellular localization	0.00446737	2.55455
GOTERM_BP_ALL	GO:0009719~response to endogenous stimulus	0.00473258	3.79455
GOTERM_BP_ALL	GO:0051641~cellular localization	0.00519264	2.5068
GOTERM_BP_ALL	GO:0044237~cellular metabolic process	0.00577463	1.22238
GOTERM_BP_ALL	GO:0043283~biopolymer metabolic process	0.00789594	1.33412
GOTERM_BP_ALL	GO:0016043~cellular component organization and biogenesis	0.00934911	1.70238
GOTERM_BP_ALL	GO:0006268~DNA unwinding during replication	0.0111545	17.6853
GOTERM_BP_ALL	GO:0046907~intracellular transport	0.0124144	2.48045
GOTERM_BP_ALL	GO:0007010~cytoskeleton organization and biogenesis	0.0127222	2.85686
GOTERM_BP_ALL	GO:0032508~DNA duplex unwinding	0.0146396	15.4747
GOTERM_BP_ALL	GO:0032392~DNA geometric change	0.0146396	15.4747
GOTERM_BP_ALL	GO:0006139~nucleobase, nucleoside, nucleotide and nucleic acid metabolic process	0.0196819	1.37662
GOTERM_BP_ALL	GO:0006996~organelle organization and biogenesis	0.0223567	1.98529
GOTERM_BP_ALL	GO:0051258~protein polymerization	0.0261643	6.11344
GOTERM_BP_ALL	GO:0019538~protein metabolic process	0.0271724	1.32096
24
Enriched GO terms for induced miRNAs
Category	Term	PValue	Fold Enrichment
GOTERM_BP_ALL	GO:0032502~developmental process	1.66386e-06	2.58521
GOTERM_BP_ALL	GO:0007275~multicellular organismal development	0.000109972	2.51393
GOTERM_BP_ALL	GO:0032501~multicellular organismal process	0.00016671	2.2548
GOTERM_BP_ALL	GO:0048523~negative regulation of cellular process	0.00123774	3.41925
GOTERM_BP_ALL	GO:0048856~anatomical structure development	0.00149744	2.61106
GOTERM_BP_ALL	GO:0048519~negative regulation of biological process	0.00175854	3.26383
GOTERM_BP_ALL	GO:0050794~regulation of cellular process	0.00324585	1.60048
GOTERM_BP_ALL	GO:0007156~homophilic cell adhesion	0.00499883	4.35177
GOTERM_BP_ALL	GO:0007214~gamma-aminobutyric acid signaling pathway	0.00509532	26.1106
GOTERM_BP_ALL	GO:0042110~T cell activation	0.00516789	10.9939
GOTERM_BP_ALL	GO:0050789~regulation of biological process	0.00655469	1.53334
GOTERM_BP_ALL	GO:0022402~cell cycle process	0.0071854	3.51067
GOTERM_BP_ALL	GO:0016337~cell-cell adhesion	0.0104597	3.73009
GOTERM_BP_ALL	GO:0007166~cell surface receptor linked signal transduction	0.0105426	1.78898
GOTERM_BP_ALL	GO:0030154~cell differentiation	0.0107302	2.27049
GOTERM_BP_ALL	GO:0048869~cellular developmental process	0.0107302	2.27049
GOTERM_BP_ALL	GO:0006821~chloride transport	0.0112957	8.3554
GOTERM_BP_ALL	GO:0046649~lymphocyte activation	0.0169898	7.20293
GOTERM_BP_ALL	GO:0045321~leukocyte activation	0.0169898	7.20293
GOTERM_BP_ALL	GO:0048731~system development	0.0174148	2.34463
GOTERM_BP_ALL	GO:0016055~Wnt receptor signaling pathway	0.0176415	4.92653
GOTERM_BP_ALL	GO:0006816~calcium ion transport	0.0221379	6.52765
GOTERM_BP_ALL	GO:0042127~regulation of cell proliferation	0.0224699	4.58081
GOTERM_BP_ALL	GO:0007049~cell cycle	0.0226692	2.80382
GOTERM_BP_ALL	GO:0065007~biological regulation	0.0234632	1.40812
GOTERM_BP_ALL	GO:0007600~sensory perception	0.0237909	4.50183
GOTERM_BP_ALL	GO:0050954~sensory perception of mechanical stimulus	0.0242961	12.0511
GOTERM_BP_ALL	GO:0007605~sensory perception of sound	0.0242961	12.0511
GOTERM_BP_ALL	GO:0050877~neurological system process	0.0253712	3.56054
GOTERM_BP_ALL	GO:0001775~cell activation	0.0259914	6.14368
GOTERM_BP_ALL	GO:0048513~organ development	0.0266459	2.48673
GOTERM_BP_ALL	GO:0048468~cell development	0.0330086	2.38574
GOTERM_BP_ALL	GO:0015674~di-, tri-valent inorganic cation transport	0.0347063	5.49697
GOTERM_BP_ALL	GO:0009057~macromolecule catabolic process	0.0365335	2.81191
GOTERM_BP_ALL	GO:0009892~negative regulation of metabolic process	0.0414316	3.78415
GOTERM_BP_ALL	GO:0043283~biopolymer metabolic process	0.041844	1.28079
36
Enriched GO terms for repressed miRNAs
Category	Term	PValue	Fold Enrichment
GOTERM_BP_ALL	GO:0032501~multicellular organismal process	0.00145278	3.11413
GOTERM_BP_ALL	GO:0007275~multicellular organismal development	0.00442709	3.22812
GOTERM_BP_ALL	GO:0032502~developmental process	0.00731035	2.7049
GOTERM_BP_ALL	GO:0007600~sensory perception	0.0459252	8.47845
4
